# Supplementary material for: Causal relationships between telomere length and liver disease: a Mendelian randomization study
Source: Front Genet. 2023 Jul 31;14:1164024. doi: 10.3389/fgene.2023.1164024 (PMC10426290; doi:10.3389/fgene.2023.1164024)
Supplement: Supplementary file 1 [file Table1.XLSX]

## Sheet: List
List
Supplement Table 1. Telomere length 118 instrumental variables information and F-value.
Supplement Table 2. Replication stage telomere instrumental variables information and F-value.
Supplement Table 3. Expose the correlation coefficient between each SNP and outcome.
Supplement Table 4.The correlation coefficient between each SNP exposed during the replication phase and the outcome.
Supplement Table 5. MR analysis of the relationship between telomere length and liver disease.
Supplementary Table 6. MR analysis between replication stage telomere length and liver diseases.
Supplementary Table 7. Secondary MR analysis after removal of heterogeneous SNPs.

## Sheet: Supplement Table 1
Supplement Table 1. Telomere length 118 instrumental variables information and F-value.
SNP	Effect_allele	Offect_allele	BETA	SE	P	F
rs1003322	A	C	0.014173	0.002475	1e-08	32.7821
rs10112752	A	G	-0.02875	0.002025	9.5e-46	201.565
rs1023767	A	G	-0.01837	0.002348	5e-15	61.2459
rs10773176	G	A	-0.0172	0.002285	5.2e-14	56.6501
rs10774624	A	G	0.014994	0.002055	2.9e-13	53.2427
rs10805346	C	T	0.011707	0.002021	7e-09	33.5406
rs10845387	A	G	-0.01412	0.002094	1.5e-11	45.4798
rs10905255	T	G	-0.01825	0.002031	2.6e-19	80.7378
rs11085072	T	C	-0.01318	0.002367	2.6e-08	31.0046
rs11117354	C	T	0.023251	0.002196	3.4e-26	112.099
rs111527438	C	T	0.0125	0.00211	3.1e-09	35.0905
rs112394943	C	T	-0.0199	0.002816	1.6e-12	49.905
rs113525195	A	C	-0.01241	0.002241	3.1e-08	30.6451
rs11557154	T	C	-0.03437	0.002985	1.1e-30	132.559
rs11579626	C	A	0.026511	0.003578	1.3e-13	54.9159
rs11584821	T	C	-0.03065	0.002636	3e-31	135.189
rs116863223	A	G	-0.08179	0.009372	2.6e-18	76.1637
rs11699829	A	G	0.064196	0.00602	1.5e-26	113.705
rs117034449	A	G	0.037438	0.006679	2.1e-08	31.4194
rs117407747	T	C	0.045053	0.006117	1.8e-13	54.246
rs117512405	A	G	-0.07901	0.008246	9.5e-22	91.8128
rs117630647	A	G	0.059565	0.007204	1.4e-16	68.3627
rs12369950	C	T	-0.01783	0.002902	8e-10	37.7513
rs12412214	A	G	-0.02452	0.002227	3.4e-28	121.218
rs12451892	C	T	-0.01161	0.002076	2.2e-08	31.3068
rs1291143	C	A	0.049315	0.002799	1.8e-69	310.393
rs12925933	C	A	-0.01466	0.002138	7e-12	47.0326
rs12932179	G	A	-0.01363	0.002028	1.8e-11	45.1599
rs13062095	C	T	0.013855	0.002141	9.7e-11	41.8735
rs13230646	C	T	-0.01733	0.002324	8.9e-14	55.6027
rs1332941	G	A	0.025655	0.002732	5.9e-21	88.2104
rs137901416	A	G	0.04572	0.003324	4.7e-43	189.238
rs139669835	T	C	-0.06126	0.010535	6.1e-09	33.8116
rs139795227	C	A	0.059938	0.008732	6.7e-12	47.1117
rs141214782	TTATC	T	-0.02467	0.003357	2e-13	53.9921
rs142426306	T	C	-0.05049	0.005399	8.7e-21	87.4452
rs143190905	T	G	-0.0724	0.003694	1.6e-85	384.086
rs144204502	T	C	-0.10057	0.009134	3.4e-28	121.249
rs150150565	T	C	0.063762	0.007399	6.8e-18	74.2685
rs1611236	A	G	-0.01601	0.002134	6.1e-14	56.3314
rs17445108	A	G	-0.01689	0.00301	2e-08	31.4984
rs182059586	C	T	-0.05712	0.006809	4.9e-17	70.3732
rs185174247	A	G	0.037281	0.004351	1.1e-17	73.4003
rs188918174	T	C	0.040306	0.005436	1.2e-13	54.9767
rs1907702	A	G	0.015025	0.002427	5.9e-10	38.3396
rs1985369	G	A	-0.03119	0.00301	3.6e-25	107.403
rs2056726	A	G	-0.02281	0.002436	7.9e-21	87.6348
rs2230590	C	T	-0.0158	0.002008	3.6e-15	61.9272
rs2282764	G	A	-0.02242	0.002894	9.3e-15	60.0385
rs2293579	A	G	-0.01292	0.002055	3.3e-10	39.5044
rs2538745	C	T	-0.01294	0.002056	3.1e-10	39.6238
rs2555104	C	A	-0.01397	0.002035	6.6e-12	47.1388
rs2763979	T	C	-0.02777	0.002081	1.3e-40	178.107
rs28363070	A	G	0.075556	0.0096	3.5e-15	61.9446
rs28502153	A	C	-0.02159	0.002062	1.2e-25	109.637
rs2967355	C	A	-0.04616	0.00239	4e-83	373.103
rs2977608	C	A	0.012948	0.002337	3e-08	30.6937
rs3093888	A	G	-0.02897	0.004525	1.5e-10	41.0042
rs35446936	A	G	-0.094	0.002329	1e-200	1628.82
rs35640778	A	G	-0.20901	0.007021	9.59e-195	886.25
rs3767952	A	G	0.013447	0.002388	1.8e-08	31.703
rs3785074	G	A	0.023863	0.002205	2.6e-27	117.168
rs3891167	G	A	-0.04257	0.002396	1.2e-70	315.777
rs41304832	A	G	0.06117	0.00931	5e-11	43.1745
rs429358	C	T	0.01735	0.002771	3.8e-10	39.2052
rs4498805	T	G	0.01506	0.002004	5.7e-14	56.489
rs4530278	T	G	0.013879	0.002057	1.5e-11	45.54
rs45604339	T	C	-0.02043	0.002114	4.3e-22	93.394
rs4616688	T	G	-0.01735	0.002002	4.5e-18	75.0861
rs4695407	G	A	0.014151	0.001999	1.5e-12	50.101
rs4724	A	G	-0.05474	0.003124	9.8e-69	307.006
rs4743037	T	C	0.014797	0.002381	5.1e-10	38.6239
rs55747751	A	G	-0.02116	0.003752	1.7e-08	31.8155
rs56799554	G	A	-0.02598	0.002679	3e-22	94.0688
rs5742915	C	T	0.019338	0.002029	1.6e-21	90.8459
rs59409453	G	A	0.020213	0.002302	1.6e-18	77.1184
rs6007020	C	T	0.01449	0.002096	4.8e-12	47.7777
rs6054257	A	G	-0.01417	0.002477	1.1e-08	32.7106
rs61748181	T	C	-0.05918	0.005954	2.8e-23	98.7997
rs6536702	A	G	0.053415	0.002389	9.4e-111	500.014
rs6584579	G	A	0.011492	0.002047	2e-08	31.5274
rs6587577	G	A	-0.01821	0.002636	4.8e-12	47.7519
rs6659669	T	C	-0.01171	0.002052	1.1e-08	32.5711
rs6669563	A	G	0.018236	0.002025	2.1e-19	81.1153
rs66731853	A	G	-0.01778	0.002154	1.5e-16	68.1151
rs6751209	C	T	-0.01405	0.002485	1.6e-08	31.9599
rs6776756	A	G	-0.01744	0.002037	1.1e-17	73.3001
rs6790988	G	A	0.014573	0.002284	1.8e-10	40.6993
rs6881568	A	C	0.016926	0.002077	3.7e-16	66.3848
rs7099229	A	G	-0.01533	0.002244	8.4e-12	46.6615
rs7164950	G	A	0.012936	0.00204	2.3e-10	40.2114
rs7209057	A	G	0.011819	0.002029	5.7e-09	33.9428
rs7221585	T	C	0.014327	0.00247	6.7e-09	33.6337
rs73581419	T	C	0.022984	0.003242	1.3e-12	50.2731
rs73730598	A	G	0.027363	0.004393	4.7e-10	38.8031
rs76065543	T	C	0.034284	0.002907	4.2e-32	139.084
rs76219171	A	G	0.035984	0.004317	7.8e-17	69.4656
rs76666449	C	T	0.029513	0.003332	8.2e-19	78.4582
rs7705526	A	C	0.077602	0.002161	1e-200	1289.27
rs7772289	T	G	0.017549	0.002	1.7e-18	76.9895
rs77732866	A	G	0.017794	0.002906	9.2e-10	37.4956
rs7790856	T	C	-0.04372	0.002205	1.8e-87	393.042
rs78491606	C	A	-0.07563	0.007412	1.9e-24	104.128
rs79977579	A	C	0.028152	0.003432	2.3e-16	67.2915
rs80116508	A	G	-0.03527	0.004152	2e-17	72.1655
rs80324517	A	G	0.039652	0.004663	1.8e-17	72.3127
rs8102497	A	G	-0.01497	0.002023	1.4e-13	54.7087
rs8105767	G	A	0.032838	0.002201	2.5e-50	222.565
rs869785	C	T	-0.01473	0.002128	4.4e-12	47.9155
rs871134	T	C	-0.0183	0.002026	1.7e-19	81.5508
rs932002	T	C	-0.04021	0.002797	7.3e-47	206.672
rs9398196	G	A	-0.01436	0.002012	9.5e-13	50.942
rs939916	A	G	0.02418	0.002167	6.6e-29	124.475
rs9419958	C	T	-0.08101	0.002938	2.6e-167	760.033
rs9600019	T	C	0.012713	0.002131	2.4e-09	35.5937
rs9878436	T	C	-0.01434	0.002018	1.2e-12	50.4913
rs9940099	T	G	-0.03361	0.004116	3.2e-16	66.6704
rs9955360	A	C	-0.01903	0.002998	2.2e-10	40.2987

## Sheet: Supplement Table 2
Supplement Table 2. Replication stage telomere instrumental variables information.
SNP	Effect_allele	Offect_allele	BETA	SE	P	F
rs13137667	C	T	0.077	0.014	2.43e-08	30.25
rs228595	A	G	-0.029	0.005	1.43e-08	33.64
rs2853677	A	G	-0.064	0.006	3.35e-31	113.778
rs3219104	C	A	0.042	0.006	9.6e-11	49
rs34991172	G	T	-0.061	0.011	6.19e-09	30.7521
rs3785074	G	A	0.035	0.006	4.64e-10	34.0278
rs59294613	A	C	-0.041	0.006	1.17e-13	46.6944
rs62053580	G	A	-0.039	0.007	4.08e-08	31.0408
rs7194734	T	C	-0.037	0.006	6.94e-10	38.0278
rs73624724	C	T	0.051	0.007	6.33e-12	53.0816
rs75691080	T	C	-0.067	0.009	5.99e-14	55.4198
rs7705526	A	C	0.082	0.006	5.34e-45	186.778
rs8105767	G	A	0.039	0.005	5.42e-13	60.84
rs9419958	C	T	-0.064	0.007	5.05e-19	83.5918

## Sheet: Supplement Table 3
Supplement Table 3. Expose the correlation coefficient between each SNP and outcome.
Exposure-telomere							Outcome-Fatty liver					Outcome-Fibrosis of liver					Outcome-Cirrhosis					Outcome-Benign neoplasm: liver					Outcome-Liver cancer
SNP	Effect_allele.exposure	Other_allele.exposure	beta.exposure	se.exposure	eaf.exposure	pval.exposure	Effect_allele.exposure	Other_allele.exposure	beta.outcome	se.outcome	pval.outcome	effect_allele.outcome	Effect_allele.exposure	Other_allele.exposure	se.outcome	pval.outcome	Effect_allele.exposure	Other_allele.exposure	beta.outcome	se.outcome	pval.outcome	Effect_allele.exposure	Other_allele.exposure	beta.outcome	se.outcome	pval.outcome	Effect_allele.exposure	Other_allele.exposure	beta.outcome	se.outcome	pval.outcome
rs1003322	A	C	0.0141734	0.00247546	0.213742	1e-08	A	C	-0.00983535	0.0463383	0.831911	A	C	-0.11325	0.176218	0.520438	A	C	0.0364451	0.034084	0.284948	A	C	-0.0624317	0.097132	0.520385	A	C	0.0477834	0.0795148	0.547882
rs10112752	A	G	-0.0287522	0.00202518	0.430369	9.5e-46	A	G	0.0327249	0.0327657	0.317913	A	G	-0.00815797	0.125202	0.948048	A	G	-0.00503036	0.024163	0.835085	A	G	0.0427413	0.0690074	0.53567	A	G	-0.0111099	0.0564702	0.844031
rs1023767	A	G	-0.0183732	0.00234772	0.237595	5e-15	A	G	-0.0815156	0.0336027	0.0152718	A	G	-0.189243	0.128126	0.139674	A	G	-0.0235991	0.0247717	0.340761	A	G	0.0322833	0.0708519	0.648646	A	G	-0.158759	0.057716	0.00594703
rs10773176	G	A	-0.0172009	0.00228534	0.741214	5.2e-14	G	A	-0.0786542	0.0414652	0.0578442	G	A	-0.192788	0.157309	0.220374	G	A	0.0303439	0.0305089	0.319934	G	A	-0.282581	0.0798706	0.00040319	G	A	-0.0548108	0.0709784	0.439985
rs10774624	A	G	0.0149944	0.00205494	0.53276	2.9e-13	A	G	-0.0748024	0.0333343	0.0248319	A	G	-0.150078	0.127103	0.237697	A	G	-0.0521992	0.0245576	0.0335382	A	G	0.0656819	0.0699447	0.347702	A	G	-0.0134824	0.0572161	0.813712
rs10805346	C	T	0.0117072	0.00202147	0.439339	7e-09	C	T	-0.0681441	0.0328592	0.0380961	C	T	0.0809998	0.125453	0.518501	C	T	-0.00867091	0.0242125	0.720256	C	T	0.0452953	0.0691628	0.512527	C	T	0.064015	0.0563897	0.256281
rs10845387	A	G	-0.0141214	0.00209396	0.352666	1.5e-11	A	G	-0.0518734	0.034966	0.137931	A	G	0.0235033	0.132936	0.859665	A	G	0.0138588	0.0256786	0.589403	A	G	0.0713748	0.0732578	0.32991	A	G	-0.00854931	0.06003	0.88675
rs10905255	T	G	-0.0182493	0.00203099	0.57919	2.6e-19	T	G	-0.00385703	0.0329054	0.906689	T	G	0.0712491	0.125246	0.569443	T	G	0.0166941	0.0242423	0.491053	T	G	-0.00384261	0.0691544	0.955688	T	G	0.00526919	0.0566122	0.925844
rs11085072	T	C	-0.0131806	0.00236713	0.236909	2.6e-08	T	C	-0.0361051	0.0443171	0.415244	T	C	-0.0503379	0.170487	0.767796	T	C	-0.0228222	0.0328132	0.48673	T	C	0.142326	0.0938007	0.129185	T	C	0.0282277	0.0760199	0.7104
rs11117354	C	T	0.0232506	0.00219601	0.696513	3.4e-26	C	T	0.0221071	0.0330094	0.503036	C	T	0.0870256	0.125572	0.488289	C	T	-0.0190869	0.0243048	0.432271	C	T	0.00544549	0.0693445	0.937408	C	T	0.0851545	0.0566742	0.132962
rs111527438	C	T	0.0125	0.00211016	0.351251	3.1e-09	C	T	0.000799144	0.0348664	0.981714	C	T	0.214867	0.133393	0.107228	C	T	0.0118651	0.025787	0.645431	C	T	0.0570311	0.0733861	0.437078	C	T	0.0079404	0.0605384	0.895646
rs112394943	C	T	-0.0198961	0.00281641	0.162741	1.6e-12	C	T	-0.0065065	0.0386549	0.866329	C	T	-0.0924062	0.146867	0.529228	C	T	0.00475243	0.0284663	0.86741	C	T	-0.0895821	0.0813063	0.270555	C	T	0.0606688	0.0669279	0.364682
rs113525195	A	C	-0.0124075	0.00224132	0.290254	3.1e-08	A	C	0.0314457	0.0354029	0.374421	A	C	0.124198	0.135311	0.358689	A	C	0.00878058	0.0260772	0.736331	A	C	0.0289944	0.0745522	0.697339	A	C	-0.0976631	0.0610726	0.109791
rs11557154	T	C	-0.0343719	0.00298538	0.13003	1.1e-30	T	C	0.0901994	0.0481621	0.0610914	T	C	-0.0831371	0.183191	0.649953	T	C	0.00676393	0.0354728	0.848777	T	C	-0.0348799	0.100793	0.729301	T	C	-0.0320626	0.0832087	0.699995
rs11579626	C	A	0.0265113	0.00357752	0.084882	1.3e-13	C	A	0.0547688	0.0500129	0.273476	C	A	-0.060527	0.190151	0.75025	C	A	-0.0197004	0.0365934	0.590329	C	A	0.158982	0.105169	0.130615	C	A	0.0447886	0.0858722	0.601967
rs11584821	T	C	-0.0306517	0.00263623	0.176208	3e-31	T	C	-0.0427303	0.0424423	0.314038	T	C	0.127241	0.161553	0.430926	T	C	0.0389798	0.0312926	0.212891	T	C	-0.180953	0.088778	0.0415241	T	C	-0.00682772	0.0729148	0.925395
rs116863223	A	G	-0.0817874	0.00937157	0.011763	2.6e-18	A	G	-0.0531884	0.130401	0.683361	A	G	-0.0118609	0.502946	0.981185	A	G	0.054173	0.0966699	0.575212	A	G	-0.234103	0.280214	0.403468	A	G	-0.0219362	0.224799	0.922265
rs11699829	A	G	0.0641957	0.00602028	0.034146	1.5e-26	A	G	0.0630225	0.13429	0.638853	A	G	-0.46994	0.518728	0.364964	A	G	-0.167829	0.100405	0.0946215	A	G	0.0133627	0.279349	0.961847	A	G	-0.115504	0.232277	0.619001
rs117034449	A	G	0.0374377	0.00667898	0.023304	2.1e-08	A	G	-0.00102056	0.132709	0.993864	A	G	0.0420919	0.518797	0.935336	A	G	-0.0133636	0.0980377	0.891576	A	G	-0.0810204	0.285071	0.776249	A	G	-0.449963	0.221472	0.0421852
rs117407747	T	C	0.0450533	0.00611706	0.027571	1.8e-13	T	C	-0.0880421	0.163536	0.590325	T	C	-0.31502	0.660682	0.633496	T	C	-0.0988516	0.124033	0.425464	T	C	0.00946192	0.342643	0.97797	T	C	-0.128984	0.292519	0.659256
rs117512405	A	G	-0.0790134	0.00824611	0.017043	9.5e-22	A	G	-0.00976541	0.0723263	0.892597	A	G	0.204658	0.272191	0.452116	A	G	0.0317821	0.0531379	0.549769	A	G	-0.262378	0.150787	0.0818484	A	G	0.0429798	0.125296	0.731579
rs117630647	A	G	0.059565	0.00720413	0.021346	1.4e-16	A	G	-0.145815	0.128944	0.258123	A	G	-0.0506648	0.493199	0.91818	A	G	-0.238395	0.0936574	0.0109154	A	G	-0.159328	0.271154	0.556805	A	G	-0.0364503	0.22461	0.871084
rs12369950	C	T	-0.0178308	0.00290205	0.140675	8e-10	C	T	0.0478058	0.0458051	0.296634	C	T	-0.0226772	0.172807	0.895594	C	T	-0.0143063	0.0337885	0.671998	C	T	0.124282	0.0952592	0.192004	C	T	-0.0726608	0.0791285	0.358481
rs12412214	A	G	-0.0245174	0.00222685	0.279765	3.4e-28	A	G	-0.0584434	0.0333668	0.0798528	A	G	-0.213804	0.127191	0.0927684	A	G	-0.0580675	0.0245341	0.017942	A	G	-0.126353	0.070244	0.072056	A	G	-0.0519769	0.0573739	0.364971
rs12451892	C	T	-0.0116145	0.00207578	0.380511	2.2e-08	C	T	0.00050785	0.0330575	0.987743	C	T	0.169531	0.125871	0.178025	C	T	-0.0159275	0.024305	0.512264	C	T	-0.0129373	0.0693631	0.85204	C	T	-0.0197882	0.0567306	0.727232
rs1291143	C	A	0.0493145	0.0027991	0.849026	1.8e-69	C	A	-0.0590259	0.0391593	0.131727	C	A	0.0885391	0.148299	0.550486	C	A	-0.0327416	0.0288718	0.25678	C	A	-0.00412059	0.0821291	0.959985	C	A	0.00084969	0.0676548	0.989979
rs12925933	C	A	-0.0146622	0.00213796	0.66221	7e-12	C	A	-0.0274063	0.0327696	0.402968	C	A	0.305629	0.125103	0.0145646	C	A	0.0318876	0.0241439	0.186591	C	A	0.00176947	0.0689321	0.979521	C	A	-0.033369	0.056344	0.553692
rs12932179	G	A	-0.0136257	0.0020276	0.561399	1.8e-11	G	A	-0.00642775	0.033446	0.847599	G	A	0.006224	0.127663	0.961116	G	A	0.0300592	0.0246343	0.222382	G	A	-0.102534	0.0705203	0.145957	G	A	0.00860017	0.0573533	0.880804
rs13062095	C	T	0.0138552	0.00214113	0.327843	9.7e-11	C	T	-0.0279145	0.0336455	0.406729	C	T	0.102285	0.128418	0.425738	C	T	-0.0270519	0.0247746	0.274869	C	T	0.146289	0.0707741	0.0387356	C	T	0.0374686	0.0580391	0.518555
rs13230646	C	T	-0.0173277	0.00232377	0.248945	8.9e-14	C	T	-0.0171438	0.0429027	0.689454	C	T	-0.176976	0.166511	0.28785	C	T	-0.0100277	0.031784	0.752387	C	T	-0.0644084	0.0913393	0.480714	C	T	-0.133475	0.0734975	0.0693633
rs1332941	G	A	0.0256552	0.00273159	0.820466	5.9e-21	G	A	-0.0289277	0.0402956	0.472827	G	A	-0.063774	0.152792	0.676393	G	A	-0.0348404	0.0296027	0.239222	G	A	0.153754	0.0845946	0.0691353	G	A	0.028119	0.0691676	0.68435
rs137901416	A	G	0.04572	0.00332355	0.100311	4.7e-43	A	G	0.0314594	0.0658757	0.632965	A	G	0.215489	0.254084	0.396382	A	G	-0.0633614	0.0485071	0.191475	A	G	-0.159041	0.138546	0.250997	A	G	0.00398604	0.114005	0.972109
rs139669835	T	C	-0.0612563	0.0105346	0.009365	6.1e-09	T	C	-0.303981	0.465557	0.513794	T	C	-1.04355	1.93466	0.589614	T	C	-0.292664	0.35387	0.408216	T	C	-1.03996	0.999791	0.298255	T	C	-0.218346	0.780534	0.779677
rs139795227	C	A	0.0599379	0.00873247	0.014021	6.7e-12	C	A	0.120988	0.100882	0.230409	C	A	0.242623	0.378345	0.521345	C	A	0.0521385	0.0738931	0.480441	C	A	0.0730831	0.20684	0.723841	C	A	-0.118634	0.173641	0.494472
rs141214782	TTATC	T	-0.0246687	0.00335723	0.101206	2e-13	TTATC	T	-0.0205177	0.0528091	0.697628	TTATC	T	-0.061551	0.202155	0.760766	TTATC	T	0.0758906	0.0388179	0.0505778	TTATC	T	0.0033892	0.112215	0.975905	TTATC	T	0.133803	0.0910234	0.141565
rs142426306	T	C	-0.0504903	0.00539933	0.039544	8.7e-21	T	C	-0.0426135	0.0825058	0.605512	T	C	-0.211537	0.320509	0.50925	T	C	-0.0069804	0.0613113	0.909355	T	C	-0.114303	0.174596	0.51268	T	C	0.00983888	0.142857	0.945091
rs143190905	T	G	-0.0723995	0.00369421	0.080404	1.6e-85	T	G	0.0426954	0.062029	0.491255	T	G	0.243241	0.236025	0.30274	T	G	0.0211744	0.0455335	0.641911	T	G	-0.128915	0.129867	0.320872	T	G	-0.148748	0.105516	0.158622
rs144204502	T	C	-0.100574	0.00913369	0.012562	3.4e-28	T	C	0.161359	0.0855862	0.0593841	T	C	-0.0137887	0.320454	0.965679	T	C	0.108198	0.0625724	0.083778	T	C	0.0502572	0.17936	0.779322	T	C	0.248521	0.146521	0.0898587
rs150150565	T	C	0.063762	0.00739877	0.021455	6.8e-18	T	C	-0.00214246	0.121245	0.985902	T	C	0.0619239	0.467366	0.894592	T	C	0.00391406	0.0910907	0.965726	T	C	0.163827	0.248135	0.509105	T	C	0.0819052	0.211988	0.699225
rs1611236	A	G	-0.0160135	0.00213359	0.32687	6.1e-14	A	G	0.0561137	0.039035	0.15057	A	G	0.229055	0.150535	0.128109	A	G	-0.005355	0.0288968	0.852982	A	G	-0.0211744	0.0826719	0.797854	A	G	0.0826018	0.0675228	0.22121
rs17445108	A	G	-0.0168922	0.00300983	0.12695	2e-08	A	G	-0.0108017	0.0494709	0.827161	A	G	-0.214566	0.190645	0.260387	A	G	0.012997	0.0365231	0.721948	A	G	-0.0205128	0.104469	0.844334	A	G	-0.0633489	0.0856451	0.459502
rs182059586	C	T	-0.0571159	0.00680853	0.02511	4.9e-17	C	T	0.358668	0.197371	0.0691831	C	T	1.24661	0.756066	0.0991859	C	T	0.26741	0.148371	0.0714974	C	T	0.520068	0.405565	0.199727	C	T	-0.118552	0.338319	0.726027
rs185174247	A	G	0.0372806	0.00435145	0.05609	1.1e-17	A	G	0.0737468	0.0949095	0.437145	A	G	-0.0645787	0.371863	0.86213	A	G	0.0632976	0.0712845	0.374563	A	G	0.0462097	0.203961	0.820765	A	G	0.00466874	0.162395	0.977065
rs188918174	T	C	0.0403062	0.00543604	0.036106	1.2e-13	T	C	0.0165501	0.0773142	0.830498	T	C	-0.065952	0.292768	0.821769	T	C	-0.0623676	0.0571718	0.275325	T	C	0.0416285	0.161676	0.796808	T	C	0.182375	0.133798	0.172864
rs1907702	A	G	0.0150247	0.00242651	0.766771	5.9e-10	A	G	-0.0595245	0.0407934	0.144518	A	G	-0.102572	0.154775	0.507513	A	G	-0.0442336	0.0299128	0.139207	A	G	-0.0211716	0.0849053	0.803086	A	G	-0.000980027	0.0700377	0.988836
rs1985369	G	A	-0.0311893	0.00300952	0.868178	3.6e-25	G	A	0.0327048	0.0528509	0.53604	G	A	0.292269	0.202185	0.148304	G	A	0.00402305	0.0388353	0.917492	G	A	-0.0700825	0.111795	0.530735	G	A	-0.00879094	0.0896574	0.921892
rs2056726	A	G	-0.0228078	0.00243638	0.214376	7.9e-21	A	G	0.000499175	0.038949	0.989774	A	G	-0.0531148	0.148836	0.721191	A	G	-0.0144399	0.0287554	0.615552	A	G	-0.0448214	0.0821729	0.585442	A	G	0.00136109	0.0667835	0.98374
rs2230590	C	T	-0.0158022	0.00200806	0.510897	3.6e-15	C	T	0.0120939	0.0331945	0.715609	C	T	-0.0631919	0.127138	0.619164	C	T	-0.0385297	0.0244904	0.115659	C	T	0.167186	0.0698498	0.0166882	C	T	-0.0645013	0.0571976	0.259449
rs2282764	G	A	-0.0224234	0.00289392	0.142384	9.3e-15	G	A	0.0874489	0.0466045	0.0605996	G	A	0.158207	0.17928	0.37753	G	A	-0.0277907	0.034438	0.419681	G	A	-0.136146	0.0991058	0.16952	G	A	0.0404515	0.0799369	0.612827
rs2293579	A	G	-0.012915	0.00205481	0.386274	3.3e-10	A	G	0.00524846	0.0354995	0.882464	A	G	0.027124	0.135808	0.841698	A	G	0.0205551	0.0261871	0.432493	A	G	-0.176048	0.0749629	0.0188508	A	G	0.00149426	0.0612712	0.980543
rs2538745	C	T	-0.012942	0.002056	0.602841	3.1e-10	C	T	-0.0198583	0.0325866	0.542261	C	T	0.0054125	0.12444	0.965307	C	T	0.0106102	0.0240121	0.658585	C	T	0.070024	0.0687061	0.308117	C	T	-0.0431327	0.0559947	0.441122
rs2555104	C	A	-0.0139717	0.00203498	0.434255	6.6e-12	C	A	0.0219244	0.0325793	0.500975	C	A	0.0915996	0.124301	0.461171	C	A	-0.0260813	0.0239894	0.276948	C	A	-0.070466	0.0686154	0.304434	C	A	-0.011812	0.0560902	0.833207
rs2763979	T	C	-0.0277713	0.00208092	0.359721	1.3e-40	T	C	-0.00359278	0.0327275	0.912585	T	C	0.0382947	0.12487	0.75909	T	C	-0.0213049	0.0241115	0.376911	T	C	-0.0633133	0.0688485	0.35778	T	C	0.0497909	0.0564024	0.377355
rs28363070	A	G	0.0755557	0.00959987	0.013389	3.5e-15	A	G	-0.539324	0.385333	0.161624	A	G	1.14257	1.48711	0.442298	A	G	-0.297457	0.283998	0.294919	A	G	-1.06468	0.814415	0.191112	A	G	-0.0981429	0.686766	0.886364
rs28502153	A	C	-0.0215916	0.00206208	0.377958	1.2e-25	A	C	0.0417161	0.0335636	0.213905	A	C	0.0905546	0.12832	0.480377	A	C	0.0509637	0.0247345	0.0393577	A	C	0.0539282	0.0705634	0.444717	A	C	-0.0468186	0.0577805	0.417777
rs2967355	C	A	-0.0461595	0.00238972	0.774276	4e-83	C	A	0.0681736	0.0427278	0.110593	C	A	0.076478	0.164695	0.642387	C	A	0.0265586	0.0316408	0.401256	C	A	0.0351541	0.0904983	0.697683	C	A	-0.0727217	0.0737349	0.324006
rs2977608	C	A	0.0129483	0.00233716	0.743949	3e-08	C	A	0.0655461	0.0354079	0.0641446	C	A	-0.169516	0.134753	0.2084	C	A	0.0500105	0.0260534	0.0549161	C	A	0.0305323	0.074219	0.680793	C	A	0.0744242	0.06094	0.221984
rs3093888	A	G	-0.028973	0.00452459	0.05131	1.5e-10	A	G	-0.0594257	0.0572989	0.299681	A	G	0.0453516	0.218306	0.83543	A	G	-0.0458639	0.0422683	0.277892	A	G	-0.102271	0.121192	0.398735	A	G	0.0126247	0.0977703	0.897258
rs35446936	A	G	-0.0940025	0.00232918	0.243674	1e-200	A	G	0.00258137	0.0365651	0.943719	A	G	0.150458	0.140867	0.285483	A	G	0.0416302	0.0270153	0.12332	A	G	-0.0278496	0.0774487	0.719156	A	G	-0.0142544	0.0627106	0.820187
rs35640778	A	G	-0.209011	0.00702087	0.020757	9.59e-195	A	G	-0.0751291	0.146325	0.607644	A	G	-0.70713	0.557331	0.20452	A	G	0.150871	0.10851	0.164409	A	G	-0.240031	0.295369	0.416419	A	G	0.0470102	0.249262	0.850408
rs3767952	A	G	0.0134472	0.00238826	0.226709	1.8e-08	A	G	-0.00230157	0.0390921	0.953051	A	G	-0.0978197	0.149651	0.513335	A	G	-0.00643973	0.0287855	0.822979	A	G	0.0408745	0.0824264	0.619972	A	G	0.0867962	0.0672659	0.196931
rs3785074	G	A	0.023863	0.00220455	0.289672	2.6e-27	G	A	0.0146616	0.0399518	0.713633	G	A	0.0638335	0.152709	0.675941	G	A	-0.0396562	0.0294255	0.17776	G	A	0.093815	0.084616	0.267553	G	A	0.0288216	0.0685353	0.674093
rs3891167	G	A	-0.0425685	0.00239551	0.253435	1.2e-70	G	A	0.0501834	0.0378209	0.184553	G	A	0.0273566	0.145005	0.85036	G	A	0.0384226	0.0278656	0.167939	G	A	-0.109787	0.0798847	0.169342	G	A	-0.0159786	0.0647881	0.805195
rs41304832	A	G	0.0611702	0.0093095	0.012378	5e-11	A	G	0.0335438	0.0855601	0.695023	A	G	0.133324	0.321078	0.677968	A	G	-0.0108679	0.062277	0.861465	A	G	-0.256255	0.178745	0.151677	A	G	0.00625619	0.147119	0.96608
rs429358	C	T	0.0173498	0.00277091	0.153969	3.8e-10	C	T	-0.182577	0.0437871	3.05e-05	C	T	-0.189074	0.161519	0.241758	C	T	-0.0831551	0.0317359	0.00878719	C	T	0.0223297	0.0894802	0.802936	C	T	-0.230864	0.0753991	0.00219938
rs4498805	T	G	0.0150601	0.00200376	0.546632	5.7e-14	T	G	0.0199982	0.0324643	0.537891	T	G	-0.113392	0.124138	0.361013	T	G	-0.00990465	0.0239316	0.678968	T	G	-0.128336	0.0682377	0.0600095	T	G	0.0452942	0.0560122	0.418716
rs4530278	T	G	0.0138793	0.0020567	0.59815	1.5e-11	T	G	-0.0422607	0.0332829	0.204176	T	G	0.164377	0.1273	0.196615	T	G	0.0123115	0.0245786	0.616437	T	G	0.170068	0.0701119	0.0152802	T	G	-0.0463293	0.0573189	0.418933
rs45604339	T	C	-0.020433	0.00211433	0.34242	4.3e-22	T	C	0.0680907	0.0333979	0.0414725	T	C	0.0325554	0.127602	0.798622	T	C	0.0857364	0.0243725	0.000435221	T	C	0.027815	0.0704068	0.692797	T	C	-0.00112201	0.057758	0.984501
rs4616688	T	G	-0.0173476	0.00200198	0.525394	4.5e-18	T	G	0.0059768	0.0333841	0.857913	T	G	0.147046	0.12698	0.246854	T	G	0.0321166	0.0245839	0.191415	T	G	-0.0208039	0.0702191	0.767022	T	G	0.00992227	0.0572111	0.862312
rs4695407	G	A	0.0141511	0.00199925	0.507843	1.5e-12	G	A	0.0477001	0.0325588	0.142909	G	A	0.0488828	0.124405	0.69437	G	A	0.0390324	0.0239831	0.103631	G	A	-0.081266	0.0686086	0.236221	G	A	-0.041125	0.056298	0.465091
rs4724	A	G	-0.0547446	0.00312441	0.116598	9.8e-69	A	G	-0.0393106	0.0525051	0.454038	A	G	0.00343252	0.201753	0.986426	A	G	0.00566801	0.0387625	0.883745	A	G	-0.0744054	0.110698	0.501487	A	G	-0.217081	0.0904052	0.0163414
rs4743037	T	C	0.0147971	0.00238094	0.230874	5.1e-10	T	C	-0.0731146	0.039459	0.063894	T	C	-0.188604	0.150881	0.211293	T	C	-0.0603498	0.0290141	0.0375241	T	C	0.151963	0.0830344	0.0672311	T	C	-0.0703285	0.0674869	0.297362
rs55747751	A	G	-0.0211612	0.00375164	0.077375	1.7e-08	A	G	0.0104107	0.0711039	0.883593	A	G	0.221849	0.276372	0.422139	A	G	0.0176371	0.052915	0.738901	A	G	-0.0147857	0.148402	0.920636	A	G	-0.0148266	0.122479	0.903648
rs56799554	G	A	-0.0259793	0.00267858	0.170183	3e-22	G	A	-0.0335629	0.0385852	0.384388	G	A	0.0224548	0.146861	0.878478	G	A	0.0146704	0.0284124	0.605617	G	A	-6.98e-05	0.0809522	0.999312	G	A	0.0940059	0.0666777	0.158583
rs5742915	C	T	0.0193377	0.00202886	0.445829	1.6e-21	C	T	0.0096543	0.0330351	0.7701	C	T	0.128991	0.125749	0.304994	C	T	-0.0152206	0.0243241	0.531485	C	T	-0.0122392	0.069477	0.860166	C	T	0.0466107	0.0568407	0.412204
rs59409453	G	A	0.0202133	0.00230175	0.730602	1.6e-18	G	A	-0.0478052	0.0401874	0.23422	G	A	-0.110161	0.153903	0.474125	G	A	-0.0496088	0.0297491	0.0954004	G	A	-0.0426089	0.0846649	0.614778	G	A	-0.140507	0.0695434	0.0433401
rs6007020	C	T	0.0144904	0.00209637	0.367823	4.8e-12	C	T	-0.0392533	0.0340095	0.248424	C	T	-0.0588776	0.129555	0.649497	C	T	-0.0022226	0.0250454	0.929286	C	T	0.0574519	0.0715818	0.422204	C	T	0.0669254	0.0583869	0.251696
rs6054257	A	G	-0.0141684	0.00247729	0.793522	1.1e-08	A	G	0.0109312	0.040791	0.788713	A	G	0.226024	0.154902	0.144527	A	G	-0.0318821	0.0300844	0.289256	A	G	-0.0555657	0.0853411	0.514982	A	G	-0.0239702	0.0706612	0.734439
rs61748181	T	C	-0.059181	0.00595394	0.028928	2.8e-23	T	C	0.10533	0.0723177	0.145256	T	C	-0.328266	0.271632	0.226857	T	C	-0.0228975	0.052563	0.663112	T	C	-0.184582	0.150285	0.219368	T	C	-0.108474	0.122067	0.374193
rs6536702	A	G	0.0534148	0.00238875	0.774647	9.4e-111	A	G	-0.00273248	0.0418616	0.947956	A	G	-0.164092	0.159728	0.304269	A	G	-0.0164127	0.0308946	0.595247	A	G	0.0999991	0.0875901	0.253591	A	G	-0.0543225	0.072335	0.452662
rs6584579	G	A	0.0114923	0.00204674	0.398876	2e-08	G	A	0.0297593	0.0347948	0.392396	G	A	0.0391931	0.132907	0.768077	G	A	-0.0473133	0.0256525	0.0651268	G	A	0.0280815	0.0732489	0.701444	G	A	-0.0187669	0.0600811	0.754767
rs6587577	G	A	-0.0182148	0.0026359	0.826346	4.8e-12	G	A	0.0717278	0.0445658	0.107512	G	A	-0.169812	0.170579	0.319492	G	A	-0.029688	0.0329156	0.367087	G	A	-0.0709911	0.0936029	0.448195	G	A	-0.120927	0.0770518	0.116548
rs6659669	T	C	-0.0117091	0.00205167	0.605095	1.1e-08	T	C	-0.00407849	0.0329525	0.901498	T	C	-0.176763	0.125667	0.159544	T	C	-0.00843515	0.0242693	0.728167	T	C	0.0518459	0.0692217	0.453866	T	C	0.0567635	0.0566947	0.316723
rs6669563	A	G	0.0182358	0.00202476	0.437768	2.1e-19	A	G	-0.0286958	0.0326499	0.379459	A	G	0.0331967	0.124322	0.789452	A	G	-0.0400244	0.0240344	0.0958539	A	G	0.0542558	0.0686593	0.429401	A	G	-0.0522665	0.0561287	0.351755
rs66731853	A	G	-0.0177791	0.00215421	0.317304	1.5e-16	A	G	-0.0568099	0.0410871	0.166766	A	G	-0.100603	0.15744	0.522827	A	G	-0.00924267	0.0303139	0.760444	A	G	-0.133099	0.0862917	0.122969	A	G	0.0364541	0.0707452	0.606352
rs6751209	C	T	-0.0140465	0.00248465	0.204231	1.6e-08	C	T	0.00670633	0.0422035	0.873744	C	T	0.0870024	0.16078	0.588419	C	T	0.00362497	0.0310059	0.906929	C	T	0.0880168	0.0885548	0.320259	C	T	0.0907938	0.0729435	0.213237
rs6776756	A	G	-0.0174439	0.00203747	0.597562	1.1e-17	A	G	-0.0141577	0.0330147	0.668045	A	G	0.0392525	0.125823	0.755066	A	G	0.0139739	0.0243018	0.56528	A	G	0.0752443	0.0694746	0.278787	A	G	-0.118105	0.0566897	0.0372195
rs6790988	G	A	0.0145728	0.00228428	0.741902	1.8e-10	G	A	0.00670969	0.0387046	0.862371	G	A	-0.10627	0.148493	0.474204	G	A	-0.031949	0.0285692	0.263438	G	A	-0.0965967	0.0814082	0.235396	G	A	-0.038028	0.0666721	0.568425
rs6881568	A	C	0.0169256	0.00207735	0.36258	3.7e-16	A	C	-0.0609863	0.0365149	0.0948855	A	C	-0.0790031	0.140066	0.572726	A	C	0.0016902	0.026987	0.950061	A	C	-9.47e-05	0.0768622	0.999017	A	C	-0.0667233	0.062943	0.289118
rs7099229	A	G	-0.0153288	0.00224403	0.273301	8.4e-12	A	G	0.0339388	0.042728	0.427021	A	G	-0.0888074	0.165243	0.590965	A	G	0.0274766	0.0316355	0.385101	A	G	-0.0241314	0.0901389	0.78892	A	G	0.0434396	0.0734809	0.554407
rs7164950	G	A	0.0129362	0.00204001	0.405979	2.3e-10	G	A	0.0183815	0.0330265	0.577822	G	A	-0.0169708	0.125812	0.892699	G	A	-0.0167159	0.0243326	0.492098	G	A	0.154694	0.0695116	0.0260513	G	A	-0.0284248	0.0569707	0.617823
rs7209057	A	G	0.011819	0.00202865	0.561044	5.7e-09	A	G	0.0316513	0.0327309	0.333535	A	G	-0.0304603	0.125095	0.80762	A	G	0.0364614	0.0240799	0.129978	A	G	0.0345927	0.0688813	0.615521	A	G	0.0192104	0.0560693	0.731885
rs7221585	T	C	0.0143271	0.00247042	0.22401	6.7e-09	T	C	0.00430605	0.0362147	0.905352	T	C	0.0391844	0.13848	0.777208	T	C	-0.00466524	0.0266063	0.86081	T	C	0.0723097	0.0760948	0.341982	T	C	0.0819585	0.0620348	0.186445
rs73581419	T	C	0.0229838	0.00324156	0.106605	1.3e-12	T	C	0.0430801	0.0591967	0.46677	T	C	0.194337	0.225503	0.388801	T	C	-0.00671021	0.043691	0.877938	T	C	-0.0475561	0.124743	0.70303	T	C	0.101288	0.101577	0.318687
rs73730598	A	G	0.0273632	0.00439272	0.054793	4.7e-10	A	G	-0.0477108	0.0653978	0.465668	A	G	0.223633	0.249249	0.369597	A	G	0.0238556	0.0481843	0.620536	A	G	-0.158401	0.137774	0.250263	A	G	0.00927384	0.112229	0.934143
rs76065543	T	C	0.0342843	0.00290708	0.137527	4.2e-32	T	C	0.0389975	0.042102	0.354309	T	C	-0.0998889	0.160712	0.534246	T	C	-0.0190483	0.0309791	0.538637	T	C	-0.0359022	0.0887379	0.68578	T	C	-0.0228319	0.07253	0.752919
rs76219171	A	G	0.0359839	0.00431741	0.058433	7.8e-17	A	G	0.0127117	0.08821	0.885416	A	G	-0.221661	0.336635	0.510242	A	G	-0.107813	0.0653235	0.098853	A	G	-0.00837442	0.185079	0.96391	A	G	0.0299023	0.151525	0.84356
rs76666449	C	T	0.0295125	0.00333186	0.100625	8.2e-19	C	T	-0.068561	0.0472951	0.147158	C	T	-0.107471	0.181499	0.553762	C	T	0.0102037	0.0348316	0.769564	C	T	0.0413533	0.100102	0.679526	C	T	-0.0393885	0.0814223	0.628559
rs7705526	A	C	0.0776022	0.00216124	0.326578	1e-200	A	C	0.06014	0.0348173	0.0841143	A	C	-0.326628	0.128426	0.0109802	A	C	-0.0652626	0.0256945	0.0110869	A	C	0.137504	0.0734131	0.0610661	A	C	-0.168475	0.0603872	0.0052723
rs7772289	T	G	0.017549	0.00200003	0.503081	1.7e-18	T	G	-0.0261935	0.0334256	0.433254	T	G	-0.123432	0.127905	0.334531	T	G	0.0433373	0.0246254	0.0784314	T	G	-0.0515257	0.0704658	0.464648	T	G	-0.00948744	0.0574952	0.868934
rs77732866	A	G	0.0177942	0.00290595	0.137597	9.2e-10	A	G	-0.0269103	0.046728	0.564687	A	G	-0.0913556	0.179009	0.609812	A	G	-0.0224596	0.0344947	0.514981	A	G	-0.11745	0.0987603	0.234346	A	G	0.0552589	0.0804966	0.492414
rs7790856	T	C	-0.0437199	0.00220526	0.289139	1.8e-87	T	C	0.0439193	0.0389454	0.259441	T	C	-0.0578934	0.149302	0.698192	T	C	0.0284265	0.0287733	0.323178	T	C	-0.17413	0.0826326	0.035093	T	C	0.0186323	0.0668147	0.780349
rs78491606	C	A	-0.0756311	0.00741168	0.018433	1.9e-24	C	A	-0.155	0.1006	0.123375	C	A	0.353111	0.373673	0.344673	C	A	0.01996	0.073554	0.786109	C	A	-0.434048	0.207173	0.0361626	C	A	-0.335812	0.173372	0.0527509
rs79977579	A	C	0.0281517	0.00343182	0.09555	2.3e-16	A	C	0.0500614	0.0557588	0.369282	A	C	-0.176853	0.215675	0.412218	A	C	-0.0367625	0.0411668	0.371849	A	C	0.225835	0.11911	0.0579575	A	C	0.0351456	0.095178	0.711933
rs80116508	A	G	-0.0352672	0.00415151	0.062356	2e-17	A	G	0.0290038	0.0602798	0.630408	A	G	-0.353703	0.228956	0.122383	A	G	0.00254751	0.0443261	0.954169	A	G	0.123508	0.125616	0.325499	A	G	-0.110107	0.103639	0.288052
rs80324517	A	G	0.0396515	0.00466286	0.048259	1.8e-17	A	G	0.0319784	0.0670378	0.633347	A	G	0.159628	0.254381	0.530324	A	G	0.0392197	0.0493908	0.427155	A	G	-0.164295	0.140727	0.243019	A	G	-0.0248899	0.115675	0.829634
rs8102497	A	G	-0.0149654	0.0020233	0.431828	1.4e-13	A	G	-0.0374759	0.03273	0.252209	A	G	0.127886	0.124828	0.305598	A	G	0.00360164	0.024095	0.881178	A	G	-0.0028088	0.0689572	0.967509	A	G	-0.00639808	0.0563512	0.909603
rs8105767	G	A	0.0328384	0.00220117	0.29467	2.5e-50	G	A	0.0139876	0.0349314	0.688839	G	A	0.0292044	0.133113	0.826342	G	A	0.0218648	0.0256855	0.394629	G	A	0.184698	0.0735605	0.0120448	G	A	0.16652	0.0580376	0.00411548
rs869785	C	T	-0.0147303	0.00212801	0.672471	4.4e-12	C	T	-0.0608456	0.0343429	0.0764434	C	T	-0.0585629	0.130939	0.654693	C	T	-0.00804642	0.0252851	0.750312	C	T	0.0674615	0.0721884	0.350035	C	T	0.0989148	0.0591501	0.0944713
rs871134	T	C	-0.0182986	0.0020263	0.569032	1.7e-19	T	C	-0.0580105	0.0327498	0.0765068	T	C	-0.14035	0.125258	0.262506	T	C	-0.0293879	0.0241188	0.223048	T	C	-0.0188394	0.0690622	0.785015	T	C	-0.0227862	0.0563247	0.685809
rs932002	T	C	-0.0402052	0.00279667	0.150843	7.3e-47	T	C	0.0470987	0.0383667	0.219599	T	C	0.0856958	0.146256	0.557923	T	C	0.0695433	0.0282282	0.0137543	T	C	-0.0744106	0.0804018	0.354714	T	C	0.16422	0.0658988	0.0127022
rs9398196	G	A	-0.0143586	0.00201175	0.52005	9.5e-13	G	A	0.0210417	0.0337062	0.532453	G	A	-0.111584	0.128925	0.38677	G	A	-0.0316496	0.024907	0.203832	G	A	0.0265568	0.0710174	0.708443	G	A	0.0412474	0.0580569	0.477416
rs939916	A	G	0.0241795	0.00216724	0.669967	6.6e-29	A	G	0.022563	0.0368459	0.5403	A	G	-0.15914	0.140753	0.258209	A	G	-0.00378355	0.0271111	0.88901	A	G	-0.0153101	0.0780213	0.84443	A	G	-0.0114619	0.0629118	0.855433
rs9419958	C	T	-0.0810098	0.00293847	0.86139	2.6e-167	C	T	-0.0895874	0.0506111	0.0767079	C	T	0.0419438	0.193585	0.828466	C	T	-0.0599523	0.0375015	0.109896	C	T	-0.0441591	0.106985	0.679783	C	T	0.0675678	0.0884681	0.445014
rs9600019	T	C	0.0127134	0.00213096	0.335579	2.4e-09	T	C	0.0165088	0.0337083	0.624307	T	C	0.202055	0.128142	0.11484	T	C	0.0198613	0.0248135	0.423465	T	C	-0.0176376	0.0707624	0.803167	T	C	-0.0847848	0.0580317	0.144013
rs9878436	T	C	-0.0143407	0.00201819	0.434393	1.2e-12	T	C	0.00672335	0.0340459	0.843453	T	C	0.0583721	0.130003	0.653428	T	C	0.0153104	0.025067	0.541346	T	C	0.117196	0.0717403	0.10234	T	C	-0.0207844	0.0582509	0.721235
rs9940099	T	G	-0.033609	0.00411613	0.062718	3.2e-16	NA					T	G	-0.354874	0.228997	0.121216	NA					NA					T	G	-0.110338	0.103712	0.287379
rs9955360	A	C	-0.0190311	0.00299791	0.869288	2.2e-10	A	C	0.0190237	0.0464345	0.682034	A	C	0.116988	0.176115	0.506516	A	C	0.0135223	0.0340969	0.691675	A	C	-0.0840891	0.0976399	0.389119	A	C	-0.060095	0.0801251	0.453246

## Sheet: Supplement Table 4
Supplement Table 4.The correlation coefficient between each SNP exposed during the replication phase and the outcome.
Exposure-telomere						Outcome-Fatty liver					Outcome-Fibrosis of liver					Outcome-Cirrhosis					Outcome-Benign neoplasm: liver					Outcome-Liver cancer
SNP	Effect_allele.exposure	Other_allele.exposure	beta.exposure	se.exposure	pval.exposure	Effect_allele.exposure	Other_allele.exposure	beta.outcome	se.outcome	pval.outcome	Effect_allele.exposure	Other_allele.exposure	beta.outcome	se.outcome	pval.outcome	Effect_allele.exposure	Other_allele.exposure	beta.outcome	se.outcome	pval.outcome	Effect_allele.exposure	Other_allele.exposure	beta.outcome	se.outcome	pval.outcome	effect_allele.outcome	other_allele.outcome	beta.outcome	se.outcome	pval.outcome
rs13137667	C	T	0.077	0.014	2.43e-08	C	T	0.056526	0.102939	0.582923	C	T	0.870113	0.39493	0.0275804	C	T	0.0269913	0.0764051	0.723889	C	T	0.0577106	0.21535	0.788711	C	T	0.19072	0.176973	0.281176
rs228595	A	G	-0.029	0.005	1.43e-08	A	G	-0.0764875	0.0332634	0.0214793	A	G	-0.216882	0.127287	0.0884036	A	G	-0.0291599	0.0244938	0.23385	A	G	0.113948	0.0699862	0.103494	A	G	-0.060545	0.0572806	0.290516
rs2853677	A	G	-0.064	0.006	3.35e-31	A	G	0.010187	0.0335881	0.761667	A	G	0.147572	0.128584	0.251104	A	G	0.0177459	0.0247759	0.473833	A	G	-0.0189282	0.0706872	0.788873	A	G	0.114542	0.0580876	0.0486228
rs3219104	C	A	0.042	0.006	9.6e-11	C	A	-0.0670736	0.0378142	0.0761027	NA					C	A	-0.0654601	0.0278432	0.0187219	NA					NA
rs34991172	G	T	-0.061	0.011	6.19e-09	G	T	-0.0942709	0.0852019	0.268535	G	T	0.124847	0.33231	0.707146	G	T	-0.0189764	0.0631123	0.763662	G	T	-0.341629	0.18416	0.0635872	G	T	0.253814	0.144615	0.079241
rs3785074	G	A	0.035	0.006	4.64e-10	G	A	0.0146616	0.0399518	0.713633	G	A	0.0638335	0.152709	0.675941	G	A	-0.0396562	0.0294255	0.17776	G	A	0.093815	0.084616	0.267553	G	A	0.0288216	0.0685353	0.674093
rs59294613	A	C	-0.041	0.006	1.17e-13	A	C	0.0451785	0.0389818	0.246471	A	C	-0.0556801	0.149415	0.709405	A	C	0.0258443	0.0287979	0.369486	A	C	-0.171589	0.0827102	0.0380251	A	C	0.0208026	0.0668561	0.755684
rs62053580	G	A	-0.039	0.007	4.08e-08	G	A	-0.0590817	0.0518078	0.254119	G	A	0.00134621	0.197593	0.994564	G	A	0.0190546	0.0382066	0.617974	G	A	-0.0527815	0.109032	0.628322	G	A	0.0964391	0.0883513	0.275034
rs7194734	T	C	-0.037	0.006	6.94e-10	T	C	0.0668641	0.0427025	0.117393	T	C	0.0782384	0.164575	0.634503	T	C	0.0284835	0.031624	0.367752	T	C	0.0288147	0.0904408	0.750027	T	C	-0.0749037	0.0736971	0.309453
rs73624724	C	T	0.051	0.007	6.33e-12	C	T	0.0594363	0.0486476	0.221794	C	T	0.15471	0.186947	0.407919	C	T	-0.0281858	0.0358765	0.432082	C	T	0.229004	0.102994	0.0261842	C	T	0.108422	0.0837073	0.195234
rs75691080	T	C	-0.067	0.009	5.99e-14	T	C	-0.00260632	0.0516552	0.959759	T	C	0.336928	0.195897	0.0854457	T	C	0.0373656	0.037929	0.324551	T	C	-0.139487	0.108082	0.196855	T	C	-0.120252	0.0882423	0.172963
rs7705526	A	C	0.082	0.006	5.34e-45	A	C	0.06014	0.0348173	0.0841143	A	C	-0.326628	0.128426	0.0109802	A	C	-0.0652626	0.0256945	0.0110869	A	C	0.137504	0.0734131	0.0610661	A	C	-0.168475	0.0603872	0.0052723
rs8105767	G	A	0.039	0.005	5.42e-13	G	A	0.0139876	0.0349314	0.688839	G	A	0.0292044	0.133113	0.826342	G	A	0.0218648	0.0256855	0.394629	G	A	0.184698	0.0735605	0.0120448	G	A	0.16652	0.0580376	0.00411548
rs9419958	C	T	-0.064	0.007	5.05e-19	C	T	-0.0895874	0.0506111	0.0767079	C	T	0.0419438	0.193585	0.828466	C	T	-0.0599523	0.0375015	0.109896	C	T	-0.0441591	0.106985	0.679783	C	T	0.0675678	0.0884681	0.445014

## Sheet: Supplement Table 5
Supplement Table 5. MR analysis of the relationship between telomere length and liver disease.
Outcome	N SNPs	Inverse variance weighted				Weighted median			Weighted mode			MR Egger
		OR(95%CI)	P	Cochran’s Q Pval		OR(95%CI)	P		OR(95%CI)	P		OR(95%CI)	P	Egger_intercept Pval	Cochran’s Q Pval
NAFLD	117	0.935(0.696, 1.255)	0.653	0.033		0.973(0.586,1.616)	0.916		1.459(0.862,0.467)	0.161		1.077(0.649,1.787)	0.774	0.5	0.031
Fibrosis of liver	118	0.456(0.191,1.088)	0.077	0.976		0.203(0.038,10.78)	0.061		0.197(0.036,1.094)	0.066		0.378(0.068,2.100)	0.269	0.794	0.092
Cirrhosis	117	0.645(0.524,0.795)	3.977e-05	0.115		0.629(0.449,0.881)	0.006975		0.581(0.417,0.809)	0.001715		0.578(0.404,0.828)	0.00342	0.462	0.11
Benign neoplasm: liver	117	3.087(1.721,5.539)	0.0001567	0.181		3.181(1.288,7.856)	0.012		2.765(1.022,7.480)	0.047		3.177(1.163,8.679)	0.026	0.945	0.165
Hepatoma	118	1.051(0.658,1.680)	0.833	0.265		1.049(0.478,2.303)	0.905		0.860(0.355,2.089)	0.741		0.668(0.299,1.491)	0.327	0.176	0.285

## Sheet: Supplement Table 6
Supplementary Table 6. MR analysis between replication stage telomere length and liver diseases.
Outcome	N SNPs	Inverse variance weighted				Weighted median			Weighted mode			MR Egger
		OR(95%CI)	P	Cochran’s Q Pval		OR(95%CI)	P		OR(95%CI)	P		OR(95%CI)	P	Egger_intercept Pval	Cochran’s Q Pval
NAFLD	14	1.419(0.830,2.425)	0.201	0.084		1.585(0.871,2.884)	0.132		1.707(0.765,3.804)	0.214		2.019(0.358,11.379)	0.441	0.68	0.064
Fibrosis of liver	13	0.287(0.038,2.186)	0.228	0.122		0.106(0.0103,1.085)	0.059		0.042(0.003,0.526)	0.03		6.199E-04(3.445E-06,0.112)	0.018	0.032	0.401
Cirrhosis	14	0.683(0.476,0.981)	0.039	0.196		0.573(0.363,0.905)	0.017		0.534(0.323,0.882)	0.029		0.513(,0.161,1.638)	0.282	0.619	0.161
Benign neoplasm: liver	13	5.236(1.764,15.542)	0.003	0.17		4.481(1.310,17.890)	0.018		3.533(0.837,14.911)	0.111		7.582(0.237,242.722)	0.276	0.829	0.127
Hepatoma	13	0.694(0.205,2.345)	0.556	0.002		0.261(0.082,0.830)	0.023		0.179(0.053,0.602)	0.017		0.020(0.001,0.492)	0.036	0.042	0.034

## Sheet: Supplementary table 7
Supplementary Table 7. Secondary MR analysis after removal of heterogeneous SNPs.
Exposure	Outcome	N SNPs	Inverse variance weighted			MR-Egger
			OR(95%CI)	P	Cochran’s Q Pval	OR(95%CI)	P	Egger_intercept Pval
Telomere	NAFLD	116	0.962(0.729,1.271)	0.799	0.188	1.046(0.648,1.688)	0.854	0.676
Replication analysis	Hepatoma	11	0.875(0.270,2.834)	0.824	0.106	0.135(0.002,7.557)	0.355	0.366
